# Supplementary material for: Flavanonol Glycosides from the Stems of Myrsine seguinii and Their Neuroprotective Activities
Source: Pharmaceuticals (Basel). 2021 Sep 9;14(9):911. doi: 10.3390/ph14090911 (PMC8472518; doi:10.3390/ph14090911)
Supplement: Supplementary file 1 [file pharmaceuticals-14-00911-s001.zip]

Archive with 1 entries (1 files):
- pharmaceuticals-1348732-supplementary.pdf
